# Supplementary material for: Exome sequencing revealed a novel homozygous variant in TRMT61 A in a multiplex family with atypical Cornelia de Lange Syndrome from Rwanda
Source: BMC Med Genomics. 2025 May 13;18:85. doi: 10.1186/s12920-025-02153-0 (PMC12070710; doi:10.1186/s12920-025-02153-0)
Supplement: Supplementary file 1 — Supplementary Material 1: Supplementary Figure 1: Superimposed three-dimensionalstructures of TRMT61 A.Greenand light blueshowing no significant structural changes. Supplementary Figure S2: TRMT61 A_orignal Western blots [file 12920_2025_2153_MOESM1_ESM.zip]

Archive with 2 entries (2 files):
- FigS2. TRMT61A_original Western blots.pdf
- Supplementary tables and figure_CdLS_Case report.docx
